# Supplementary material for: Characterization and diversity of phages infecting Aeromonas salmonicida subsp. salmonicida
Source: Sci Rep. 2017 Aug 1;7:7054. doi: 10.1038/s41598-017-07401-7 (PMC5539321; doi:10.1038/s41598-017-07401-7)
Supplement: Supplementary file 2 — Table S1 [file 41598_2017_7401_MOESM2_ESM.xlsx]

## Sheet: Sheet1
	44RR2.8t (HER98)					31 (HER105)					56 (HER109)					65 (HER110)
	SNP	0				SNP	27				SNP	3				SNP	202
	INS	1				INS	1				INS	0				INS	61
	DEL	2				DEL	5				DEL	0				DEL	90
	Locus tag	Product	Variant in HGVS (protein) notation	Variant type		Locus tag	Product	Variant in HGVS (protein) notation	Variant type		Locus tag	Product	Variant in HGVS (protein) notation	Variant type		Locus tag	Product	Variant in HGVS (protein) notation	Variant type
	ST44RRORF239c	hypothetical protein	Arg74fs	frameshift variant		PHG31p16	hypothetical protein	Val8Val	synonymous variant		F394_gp29	hypothetical protein	His10Tyr	missense variant		ST65p001	rIIA protector from prophage-induced early lysis		upstream gene variant
	ST44RRORF239c	hypothetical protein	Met68fs	frameshift variant		PHG31p20	exonuclease	Ala21Ala	synonymous variant		F394_gp80	hypothetical protein	Thr183Ile	missense variant		ST65p012	gp61.1 conserved hypothetical protein	Gly10fs	frameshift variant
	ST44RRORF239c	hypothetical protein	Gly64fs	frameshift variant		PHG31p35	DNA polymerase subunit A	Asn461Thr	missense variant		F394_gp82	putative tail-fiber protein	Lys219Thr	missense variant		ST65p016	hypothetical protein	Glu7fs	frameshift variant
						PHG31p35	DNA polymerase subunit A	Cys441Ser	missense variant							ST65p019	UvsX RecA-like recombination protein	Pro308Thr	missense variant
						PHG31p35	DNA polymerase subunit A	Leu435Arg	missense variant							ST65p028	hypothetical protein	Cys36fs	frameshift variant
						PHG31p35	DNA polymerase subunit A	Gly393Gly	synonymous variant							ST65p029	endonuclease subunit	Thr100fs	frameshift variant
						PHG31p38	clamp loader, small subunit	Gln56Lys	missense variant							ST65p029	endonuclease subunit	Ser98fs	frameshift variant
						PHG31p38	clamp loader, small subunit	Gly55Gly	synonymous variant							ST65p035	hypothetical protein	Val281fs	frameshift variant
						PHG31p71	nicotinamide phosphoribosyl transferase	Thr429Thr	synonymous variant							ST65p035	hypothetical protein	Ile279fs	frameshift variant
						PHG31p77	hypothetical protein	Gly50Ser	missense variant							ST65p035	hypothetical protein	Thr273fs	frameshift variant
						PHG31p90	hypothetical protein	Met1fs	frameshift variant&start lost							ST65p045	NrdA aerobic ribonucleoside diphosphate reductase large subunit	Asn444fs	frameshift variant
						PHG31p91	glutathionylspermidine synthase domain-containing protein	Val200Ala	missense variant							ST65p045	NrdA aerobic ribonucleoside diphosphate reductase large subunit	Arg442fs	frameshift variant
						PHG31p99	hypothetical protein	Lys41Met	missense variant							ST65p045	NrdA aerobic ribonucleoside diphosphate reductase large subunit	Lys439fs	frameshift variant
						PHG31p108	nrdA	Pro91Thr	missense variant							ST65p048	gp35 hinge long tail fiber proximal connector	Val818Phe	missense variant
						PHG31p112	hypothetical protein		upstream gene variant							ST65p048	gp35 hinge long tail fiber proximal connector	Trp356Leu	missense variant
						PHG31p145	gp12	Thr23Asn	missense variant							ST65p049	gp34 long tail fiber proximal subunit	Leu487fs	frameshift variant
						PHG31p151	large terminase protein	Gln34His	missense variant							ST65p049	gp34 long tail fiber proximal subunit	Pro471fs	frameshift variant
						PHG31p159	major capsid protein	Phe471Ser	missense variant							ST65p052	gp33 late promoter transcription accessory protein	Phe61fs	frameshift variant
						PHG31p179	baseplate hub subunit	Asp188Glu	missense variant							ST65p049	gp34 long tail fiber proximal subunit		upstream gene variant
						PHG31p186	ADP-ribosylation superfamily-like protein	Val178Gly	missense variant							ST65p049	gp34 long tail fiber proximal subunit		upstream gene variant
						PHG31p184	ADP-ribosyltransferase		upstream gene variant							ST65p049	gp34 long tail fiber proximal subunit		upstream gene variant
						PHG31p187	hypothetical protein	Ter88fs	frameshift variant&stop lost&splice region variant							ST65p049	gp34 long tail fiber proximal subunit		upstream gene variant
						PHG31p187	hypothetical protein	Thr80Ala	missense variant							ST65p054	gp32 single-stranded DNA binding protein	Glu290fs	frameshift variant
						PHG31p210	hypothetical protein	Ser70fs	frameshift variant							ST65p060	Dda DNA helicase	Glu146Val	missense variant
						PHG31p217	gp35	Asp284Tyr	missense variant							ST65p060	Dda DNA helicase	Ser163Ser	synonymous variant
						PHG31p217	gp35	Thr377Thr	synonymous variant							ST65p060	Dda DNA helicase	Arg338Gly	missense variant
						PHG31p218	gp36	Pro356Ser	missense variant							ST65p060	Dda DNA helicase	Arg338Gln	missense variant
						PHG31p219	hypothetical protein	Asp35Ala	missense variant							ST65p064	UvsW RNA-DNA and DNA-DNA helicase/ATPase	Gly421Gly	synonymous variant
						PHG31p219	hypothetical protein	Ser49Ser	synonymous variant							ST65p064	UvsW RNA-DNA and DNA-DNA helicase/ATPase	Val272Leu	missense variant
						PHG31p219	hypothetical protein	Phe129Leu	missense variant							ST65p066	hypothetical protein	Arg80fs	frameshift variant
						PHG31p222	hypothetical protein		upstream gene variant							ST65p067	hypothetical protein	Pro4fs	frameshift variant
						PHG31p222	hypothetical protein		upstream gene variant							ST65p069	hypothetical protein	Thr84Asn	missense variant
						PHG31p237	DNA topisomerase II medium subunit	Gln491Lys	missense variant							ST65p069	hypothetical protein	Asn96fs	frameshift variant
																ST65p070	RnlB RNA ligase 2	Lys37Glu	missense variant
																ST65p070	RnlB RNA ligase 2	Asn38Lys	missense variant
																ST65p072	hypothetical protein	Leu76fs	frameshift variant
																ST65p077	hypothetical protein	Trp35fs	frameshift variant
																ST65p078	hypothetical protein		upstream gene variant
																ST65p078	hypothetical protein		upstream gene variant
																ST65p078	hypothetical protein		upstream gene variant
																ST65p078	hypothetical protein		upstream gene variant
																ST65p078	hypothetical protein		upstream gene variant
																ST65p078	hypothetical protein		upstream gene variant
																ST65p078	hypothetical protein		upstream gene variant
																ST65p078	hypothetical protein		upstream gene variant
																ST65p078	hypothetical protein		upstream gene variant
																ST65p078	hypothetical protein		upstream gene variant
																ST65p078	hypothetical protein		upstream gene variant
																ST65p078	hypothetical protein		upstream gene variant
																ST65p078	hypothetical protein		upstream gene variant
																ST65p078	hypothetical protein		upstream gene variant
																ST65p078	hypothetical protein		upstream gene variant
																ST65p078	hypothetical protein		upstream gene variant
																ST65p082	hypothetical protein	Lys17fs	frameshift variant
																ST65p086	gp20 portal vertex protein of head	Lys138Asn	missense variant
																ST65p089	gp17 terminase DNA packaging enzyme large subunit	Cys199Ser	missense variant
																ST65p089	gp17 terminase DNA packaging enzyme large subunit	Cys199Gly	missense variant
																ST65p089	gp17 terminase DNA packaging enzyme large subunit	Pro198Leu	missense variant
																ST65p090	hypothetical protein	Arg41Arg	synonymous variant
																ST65p091	gp16 terminase DNA packaging enzyme small subunit	Asn50Ser	missense variant
																ST65p091	gp16 terminase DNA packaging enzyme small subunit	Gly3Asp	missense variant
																ST65p088	gp18 tail sheath protein		upstream gene variant
																ST65p089	gp17 terminase DNA packaging enzyme large subunit		upstream gene variant
																ST65p089	gp17 terminase DNA packaging enzyme large subunit		upstream gene variant
																ST65p089	gp17 terminase DNA packaging enzyme large subunit		upstream gene variant
																ST65p089	gp17 terminase DNA packaging enzyme large subunit		upstream gene variant
																ST65p089	gp17 terminase DNA packaging enzyme large subunit		upstream gene variant
																ST65p096	hypothetical protein	Gly466Glu	missense variant
																ST65p096	hypothetical protein	Arg458Ser	missense variant
																ST65p096	hypothetical protein	Thr3Asn	missense variant
																ST65p097	Wac fibritin neck whiskers	Gly1033Gly	synonymous variant
																ST65p097	Wac fibritin neck whiskers	Arg1020Gly	missense variant
																ST65p098	gp12 short tail fibers	Val265Ala	missense variant
																ST65p099	gp11 baseplate wedge subunit and tail pin	Cys262fs	frameshift variant
																ST65p099	gp11 baseplate wedge subunit and tail pin	Asn141fs	frameshift variant
																ST65p099	gp11 baseplate wedge subunit and tail pin	Arg132fs	frameshift variant
																ST65p099	gp11 baseplate wedge subunit and tail pin	Met1fs	frameshift variant&start lost
																ST65p100	gp9plus10 baseplate wedge tail fiber connector and baseplate wedge subunit and tail pin	Ile642Ile	synonymous variant
																ST65p100	gp9plus10 baseplate wedge tail fiber connector and baseplate wedge subunit and tail pin	Gly308fs	frameshift variant
																ST65p102	gp7b baseplate wedge initiator	Pro93Thr	missense variant
																ST65p102	gp7b baseplate wedge initiator	Glu79fs	frameshift variant
																ST65p102	gp7b baseplate wedge initiator	Met76fs	frameshift variant
																ST65p102	gp7b baseplate wedge initiator	Lys58Asn	missense variant
																ST65p102	gp7b baseplate wedge initiator	Lys58Thr	missense variant
																ST65p102	gp7b baseplate wedge initiator	Arg56Lys	missense variant
																ST65p102	gp7b baseplate wedge initiator	Thr51Thr	synonymous variant
																ST65p102	gp7b baseplate wedge initiator	Thr51Asn	missense variant
																ST65p102	gp7b baseplate wedge initiator	Gly42Val	missense variant
																ST65p102	gp7b baseplate wedge initiator	Gly41Val	missense variant
																ST65p102	gp7b baseplate wedge initiator	Glu40fs	frameshift variant
																ST65p102	gp7b baseplate wedge initiator	Gly39*	stop gained
																ST65p102	gp7b baseplate wedge initiator	Arg38Pro	missense variant
																ST65p102	gp7b baseplate wedge initiator	Arg38Arg	synonymous variant
																ST65p102	gp7b baseplate wedge initiator	Asn36Lys	missense variant
																ST65p102	gp7b baseplate wedge initiator	Ser33fs	frameshift variant
																ST65p102	gp7b baseplate wedge initiator	Asp29fs	frameshift variant
																ST65p102	gp7b baseplate wedge initiator	Gly25*	stop gained
																ST65p102	gp7b baseplate wedge initiator	Val11Glu	missense variant
																ST65p102	gp7b baseplate wedge initiator	Val11Leu	missense variant
																ST65p102	gp7b baseplate wedge initiator	Lys6fs	frameshift variant
																ST65p102	gp7b baseplate wedge initiator	Lys3fs	frameshift variant
																ST65p100	gp9plus10 baseplate wedge tail fiber connector and baseplate wedge subunit and tail pin		upstream gene variant
																ST65p100	gp9plus10 baseplate wedge tail fiber connector and baseplate wedge subunit and tail pin		upstream gene variant
																ST65p103	gp7a baseplate wedge initiator	Phe754fs	frameshift variant
																ST65p103	gp7a baseplate wedge initiator	Gly744Glu	missense variant
																ST65p103	gp7a baseplate wedge initiator	Val738fs	frameshift variant
																ST65p103	gp7a baseplate wedge initiator	Arg734fs	frameshift variant
																ST65p103	gp7a baseplate wedge initiator	Met725fs	frameshift variant
																ST65p103	gp7a baseplate wedge initiator	Gly704Gly	synonymous variant
																ST65p103	gp7a baseplate wedge initiator	Trp688Cys	missense variant
																ST65p103	gp7a baseplate wedge initiator	Pro449fs	frameshift variant
																ST65p103	gp7a baseplate wedge initiator	Arg427fs	frameshift variant
																ST65p107	gp5.1 conserved hypothetical protein	Pro119Thr	missense variant
																ST65p107	gp5.1 conserved hypothetical protein	Tyr78Asp	missense variant
																ST65p103	gp7a baseplate wedge initiator		upstream gene variant
																ST65p103	gp7a baseplate wedge initiator		upstream gene variant
																ST65p103	gp7a baseplate wedge initiator		upstream gene variant
																ST65p103	gp7a baseplate wedge initiator		upstream gene variant
																ST65p103	gp7a baseplate wedge initiator		upstream gene variant
																ST65p110	gp5 baseplate hub subunit	Pro525fs	frameshift variant
																ST65p110	gp5 baseplate hub subunit	Gly513Gly	synonymous variant
																ST65p111	hypothetical protein	Gly361fs	frameshift variant
																ST65p111	hypothetical protein	Thr359Asn	missense variant
																ST65p111	hypothetical protein	Ala289fs	frameshift variant
																ST65p111	hypothetical protein	Leu284fs	frameshift variant
																ST65p116	gp2	Glu106Gly	missense variant
																ST65p117	gp54 baseplate-tail tube initiator	Ser66Arg	missense variant
																ST65p112	gp53 baseplate wedge subunit		upstream gene variant
																ST65p112	gp53 baseplate wedge subunit		upstream gene variant
																ST65p112	gp53 baseplate wedge subunit		upstream gene variant
																ST65p112	gp53 baseplate wedge subunit		upstream gene variant
																ST65p112	gp53 baseplate wedge subunit		upstream gene variant
																ST65p118	gp26 baseplate hub subunit	Arg47Ile	missense variant
																ST65p118	gp26 baseplate hub subunit	Ile198Ile	synonymous variant
																ST65p118	gp26 baseplate hub subunit	Leu199Pro	missense variant
																ST65p118	gp26 baseplate hub subunit	Leu200Gln	missense variant
																ST65p118	gp26 baseplate hub subunit	Ile202del	inframe deletion
																ST65p118	gp26 baseplate hub subunit	Ser203_Asn204insLeu	disruptive inframe insertion
																ST65p118	gp26 baseplate hub subunit	Gln206Pro	missense variant
																ST65p120	hypothetical protein	Ala88Asp	missense variant
																ST65p124	hypothetical protein	Asn227Lys	missense variant
																ST65p124	hypothetical protein	Gly235fs	frameshift variant
																ST65p133	hypothetical protein		upstream gene variant
																ST65p133	hypothetical protein		upstream gene variant
																ST65p133	hypothetical protein		upstream gene variant
																ST65p134	hypothetical protein		upstream gene variant
																ST65p134	hypothetical protein		upstream gene variant
																ST65p134	hypothetical protein		upstream gene variant
																ST65p134	hypothetical protein		upstream gene variant
																ST65p134	hypothetical protein	Trp2Leu	missense variant
																ST65p134	hypothetical protein	Leu32fs	frameshift variant
																ST65p135	hypothetical protein	Met1?	start lost
																ST65p136	hypothetical protein		upstream gene variant
																ST65p136	hypothetical protein		upstream gene variant
																ST65p136	hypothetical protein		upstream gene variant
																ST65p136	hypothetical protein		upstream gene variant
																ST65p159	gp36 hinge connector of long tail fiber distal connector	Gly1275Arg	missense variant
																ST65p159	gp36 hinge connector of long tail fiber distal connector	Arg1277Trp	missense variant
																ST65p163	hypothetical protein	Leu36fs	frameshift variant
																ST65p163	hypothetical protein	Asp33fs	frameshift variant
																ST65p163	hypothetical protein	His30Gln	missense variant
																ST65p167	gp52 topoisomerase II medium subunit	Pro346Thr	missense variant
																ST65p167	gp52 topoisomerase II medium subunit	Thr296Asn	missense variant
																ST65p167	gp52 topoisomerase II medium subunit	Ala285Thr	missense variant
																ST65p167	gp52 topoisomerase II medium subunit	Arg245Leu	missense variant
																ST65p167	gp52 topoisomerase II medium subunit	Asp231Glu	missense variant
																ST65p167	gp52 topoisomerase II medium subunit	Lys56fs	frameshift variant
																ST65p167	gp52 topoisomerase II medium subunit	Thr50fs	frameshift variant
																ST65p168	hypothetical protein	Met66Ile	missense variant
																ST65p172	hypothetical protein	Arg77fs	frameshift variant
																ST65p172	hypothetical protein	Ile73fs	frameshift variant
																ST65p172	hypothetical protein	Val60fs	frameshift variant
																ST65p172	hypothetical protein	Asn55fs	frameshift variant
																ST65p175	hypothetical protein	Gly120Gly	synonymous variant
																ST65p175	hypothetical protein	Gly118Val	missense variant
																ST65p175	hypothetical protein	Trp111Cys	missense variant
																ST65p175	hypothetical protein	Gly101Gly	synonymous variant
																ST65p167	gp52 topoisomerase II medium subunit		upstream gene variant
																ST65p184	hypothetical protein	Pro2Thr	missense variant
																ST65p185	hypothetical protein	Ser40fs	frameshift variant
																ST65p185	hypothetical protein	Val23Asp	missense variant
																ST65p185	hypothetical protein	Cys10Ser	missense variant
																ST65p179	hypothetical protein		upstream gene variant
																ST65p179	hypothetical protein		upstream gene variant
																ST65p194	hypothetical protein	Pro65Thr	missense variant
																ST65p179	hypothetical protein		upstream gene variant
																ST65p180	hypothetical protein		upstream gene variant
																ST65p180	hypothetical protein		upstream gene variant
																ST65p180	hypothetical protein		upstream gene variant
																ST65p180	hypothetical protein		upstream gene variant
																ST65p180	hypothetical protein		upstream gene variant
																ST65p180	hypothetical protein		upstream gene variant
																ST65p180	hypothetical protein		upstream gene variant
																ST65p195	hypothetical protein	Gly70fs	frameshift variant
																ST65p198	hypothetical protein	Gly71Val	missense variant
																ST65p199	hypothetical protein	Leu66fs	frameshift variant
																ST65p222	hypothetical protein	Leu124fs	frameshift variant
																ST65p230	hypothetical protein	Lys3fs	frameshift variant
																ST65p238	hypothetical protein	Arg36_Phe37insPro	disruptive inframe insertion
																ST65p241	hypothetical protein	Tyr9fs	frameshift variant
																ST65p248	hypothetical protein	Gly49Gly	synonymous variant
																ST65p248	hypothetical protein	Val48Val	synonymous variant
																ST65p248	hypothetical protein	Asn23Asp	missense variant
																ST65p249	hypothetical protein	Arg70Ser	missense variant
																ST65p249	hypothetical protein	Gln64Leu	missense variant
																ST65p249	hypothetical protein	Gly62Val	missense variant
																ST65p249	hypothetical protein	Glu57Val	missense variant
																ST65p253	hypothetical protein	Asp79Glu	missense variant
																ST65p260	hypothetical protein	His5fs	frameshift variant
																ST65p261	hypothetical protein	Gln92fs	frameshift variant
																ST65p261	hypothetical protein	Ala8Ala	synonymous variant
																ST65p269	hypothetical protein	Phe106fs	frameshift variant
																ST65p278	hypothetical protein	Pro16His	missense variant
																ST65p279	hypothetical protein	Thr24fs	frameshift variant
																ST65p280	hypothetical protein	Ser70fs	frameshift variant
																ST65p291	hypothetical protein	Ala133fs	frameshift variant
																ST65p291	hypothetical protein	Gly96fs	frameshift variant
																ST65p295	hypothetical protein	Ile121fs	frameshift variant
																ST65p283	hypothetical protein		upstream gene variant
																ST65p296	hypothetical protein	Met26Ile	missense variant
																ST65p296	hypothetical protein	Gly11Val	missense variant
																ST65p284	hypothetical protein		upstream gene variant
																ST65p297	hypothetical protein	Asp27fs	frameshift variant
																ST65p297	hypothetical protein	Gly19Ala	missense variant
																ST65p297	hypothetical protein	Gly11Val	missense variant
																ST65p297	hypothetical protein	Val6Gly	missense variant
																ST65p284	hypothetical protein		upstream gene variant
																ST65p300	hypothetical protein	Pro52fs	frameshift variant
																p65301	hypothetical protein	Ala281fs	frameshift variant
																p65301	hypothetical protein	Ser242fs	frameshift variant
																ST65p305	hypothetical protein	Lys13fs	frameshift variant
																ST65p306	hypothetical protein	Val77Leu	missense variant
																ST65p306	hypothetical protein	Gly70fs	frameshift variant
																ST65p306	hypothetical protein	Glu60Gln	missense variant
																ST65p311	hypothetical protein	Pro58fs	frameshift variant
																ST65p315	hypothetical protein	Arg28Cys	missense variant
																ST65p315	hypothetical protein	Leu21Leu	synonymous variant
																ST65p317	hypothetical protein	Leu5Met	missense variant
																ST65p318	hypothetical protein	Thr59Asn	missense variant
																ST65p321	hypothetical protein	Gln84fs	frameshift variant
																ST65p326	hypothetical protein	Thr322fs	frameshift variant
																ST65p337	hypothetical protein	Ser53Ser	synonymous variant
																ST65p337	hypothetical protein	Asn49fs	frameshift variant
																ST65p337	hypothetical protein	Ile48fs	frameshift variant
																ST65p337	hypothetical protein	Gly46fs	frameshift variant
																ST65p337	hypothetical protein	Phe36Leu	missense variant
																ST65p337	hypothetical protein	Phe35Phe	synonymous variant
																ST65p337	hypothetical protein	Asp34Glu	missense variant
																ST65p333	RnlA RNA ligase 1 and tail fiber attachment catalyst		upstream gene variant
																ST65p348	hypothetical protein	Lys97fs	frameshift variant
																ST65p348	hypothetical protein	Arg95fs	frameshift variant
																ST65p348	hypothetical protein	Asn89fs	frameshift variant
																ST65p348	hypothetical protein	Arg81fs	frameshift variant
																ST65p348	hypothetical protein	Gly66fs	frameshift variant
																ST65p348	hypothetical protein	Gly62Val	missense variant
																ST65p348	hypothetical protein	Gly24Gly	synonymous variant
																ST65p341	hypothetical protein		upstream gene variant
																ST65p341	hypothetical protein		upstream gene variant
																ST65p353	hypothetical protein	Gln57Lys	missense variant
																ST65p353	hypothetical protein	Ile48Asn	missense variant
																ST65p353	hypothetical protein	Ser47fs	frameshift variant
																ST65p362	hypothetical protein	Lys41Glu	missense variant
																ST65p362	hypothetical protein	Val40Val	synonymous variant
																ST65p363	putative nicotinamide phosphoribosyl transferase	His284Gln	missense variant
																ST65p363	putative nicotinamide phosphoribosyl transferase	His284Pro	missense variant
																ST65p363	putative nicotinamide phosphoribosyl transferase	His284Asn	missense variant
																ST65p364	putative nicotinamide phosphoribosyl transferase	Lys39fs	frameshift variant
																ST65p370	putative phosphoribosylpyrophosphate synthetase	Pro12His	missense variant
																ST65p371	hypothetical protein	Gln85Lys	missense variant
																ST65p371	hypothetical protein	Glu15fs	frameshift variant
																ST65p372	gp30.3 conserved hypothetical protein	Ser99fs	frameshift variant
																ST65p378	hypothetical protein	Tyr60fs	frameshift variant
																ST65p378	hypothetical protein	Arg35Pro	missense variant
																ST65p378	hypothetical protein	Arg35Gly	missense variant
																ST65p378	hypothetical protein	Val18Gly	missense variant
																ST65p378	hypothetical protein	Leu17Leu	synonymous variant
																ST65p378	hypothetical protein	Leu11Pro	missense variant
																ST65p378	hypothetical protein	Gly8Val	missense variant
																ST65p378	hypothetical protein	Gly8fs	frameshift variant
																ST65p378	hypothetical protein	Ser3fs	frameshift variant
																ST65p365	hypothetical protein		upstream gene variant
																ST65p365	hypothetical protein		upstream gene variant
																ST65p365	hypothetical protein		upstream gene variant
																ST65p365	hypothetical protein		upstream gene variant
																ST65p379	hypothetical protein	Phe29Tyr	missense variant
																ST65p379	hypothetical protein	Trp28Leu	missense variant
																ST65p379	hypothetical protein	Phe25fs	frameshift variant
																ST65p379	hypothetical protein	Pro22Thr	missense variant
																ST65p379	hypothetical protein	Ile21fs	frameshift variant
																ST65p379	hypothetical protein	Asp17Asn	missense variant
																ST65p379	hypothetical protein	Lys16fs	frameshift variant
																ST65p379	hypothetical protein	Leu11Pro	missense variant
																ST65p379	hypothetical protein	Leu11Ile	missense variant
																ST65p379	hypothetical protein	Phe8fs	frameshift variant
																ST65p367	hypothetical protein		upstream gene variant
																ST65p367	hypothetical protein		upstream gene variant
																ST65p367	hypothetical protein		upstream gene variant
																ST65p367	hypothetical protein		upstream gene variant
																ST65p367	hypothetical protein		upstream gene variant
																ST65p367	hypothetical protein		upstream gene variant
																ST65p367	hypothetical protein		upstream gene variant
																ST65p367	hypothetical protein		upstream gene variant
																ST65p367	hypothetical protein		upstream gene variant
																ST65p367	hypothetical protein		upstream gene variant
																ST65p367	hypothetical protein		upstream gene variant
																ST65p367	hypothetical protein		upstream gene variant
																ST65p367	hypothetical protein		upstream gene variant
																ST65p367	hypothetical protein		upstream gene variant
																ST65p381	hypothetical protein	Ter26Ter	splice region variant&stop retained variant
																ST65p381	hypothetical protein	Ter26Lysext*?	stop lost&splice region variant
																ST65p381	hypothetical protein	Glu25Asp	missense variant
																ST65p381	hypothetical protein	Ala16fs	frameshift variant
																ST65p381	hypothetical protein	Pro10fs	frameshift variant
																ST65p381	hypothetical protein	Met1?	start lost
																ST65p368	hypothetical protein		upstream gene variant
																ST65p368	hypothetical protein		upstream gene variant
																ST65p368	hypothetical protein		upstream gene variant
																ST65p368	hypothetical protein		upstream gene variant
																ST65p368	hypothetical protein		upstream gene variant
																ST65p368	hypothetical protein		upstream gene variant
																ST65p368	hypothetical protein		upstream gene variant
																ST65p368	hypothetical protein		upstream gene variant
																ST65p386	hypothetical protein	Arg235Arg	synonymous variant
																ST65p387	hypothetical protein	His51Asp	missense variant
																ST65p388	hypothetical protein	Gly24Val	missense variant
																ST65p388	hypothetical protein	Ile23Met	missense variant
																ST65p374	hypothetical protein		upstream gene variant
																ST65p391	hypothetical protein	Gly5Val	missense variant
																ST65p377	NrdC.2 conserved hypothetical protein		upstream gene variant
																ST65p395	hypothetical protein	Val79Val	synonymous variant
																ST65p393	hypothetical protein		upstream gene variant
																ST65p409	PseT polynucleotide 5'-kinase and 3'-phosphatase	Val256Asp	missense variant
																ST65p409	PseT polynucleotide 5'-kinase and 3'-phosphatase	Ala252Asp	missense variant
																ST65p409	PseT polynucleotide 5'-kinase and 3'-phosphatase	Lys247Gln	missense variant
																ST65p409	PseT polynucleotide 5'-kinase and 3'-phosphatase	Ser246Phe	missense variant
																ST65p409	PseT polynucleotide 5'-kinase and 3'-phosphatase	Gln99Lys	missense variant
																ST65p413	hypothetical protein	Gln62His	missense variant
																ST65p406	hypothetical protein		upstream gene variant
																ST65p422	hypothetical protein	Lys50Gln	missense variant
																ST65p422	hypothetical protein	Leu49Leu	synonymous variant
																ST65p422	hypothetical protein	Ala14Asp	missense variant
																ST65p422	hypothetical protein	Asn11Tyr	missense variant
																ST65p422	hypothetical protein	Ile3Ile	synonymous variant
																ST65p408	hypothetical protein		upstream gene variant
																ST65p408	hypothetical protein		upstream gene variant
																ST65p408	hypothetical protein		upstream gene variant
																ST65p408	hypothetical protein		upstream gene variant
																ST65p408	hypothetical protein		upstream gene variant
																ST65p408	hypothetical protein		upstream gene variant
																ST65p408	hypothetical protein		upstream gene variant
																ST65p423	Alc inhibitor of host transcription	Ser137fs	frameshift variant
																ST65p432	hypothetical protein	Gly42fs	frameshift variant
																ST65p433	hypothetical protein	Gly182Val	missense variant
