# Supplementary material for: Characterization and diversity of phages infecting Aeromonas salmonicida subsp. salmonicida
Source: Sci Rep. 2017 Aug 1;7:7054. doi: 10.1038/s41598-017-07401-7 (PMC5539321; doi:10.1038/s41598-017-07401-7)
Supplement: Supplementary file 3 — Table S2 [file 41598_2017_7401_MOESM3_ESM.xlsx]

## Sheet: Sheet1
L9-6					Riv-10					SW69-9
Start	Stop	Strand	Product		Start	Stop	Strand	Product		Start	Stop	Strand	Product
1	2118	-	rIIA lysis inhibitor		1	2118	-	rIIA lysis inhibitor		1	2118	-	rIIA lysis inhibitor
2125	2388	-	hypothetical protein		2125	2388	-	hypothetical protein		2125	2388	-	hypothetical protein
2404	2670	-	hypothetical protein		2404	2670	-	hypothetical protein		2404	2670	-	hypothetical protein
3073	3339	-	hypothetical protein		3073	3339	-	hypothetical protein		3073	3339	-	hypothetical protein
3343	3804	-	hypothetical protein		3342	3803	-	hypothetical protein		3342	3803	-	hypothetical protein
3907	4368	-	hypothetical protein		3906	4367	-	hypothetical protein		3906	4367	-	hypothetical protein
4440	4691	-	hypothetical protein		4439	4690	-	hypothetical protein		4439	4690	-	hypothetical protein
4811	6634	-	DNA topoisomerase large subunit		4810	6633	-	DNA topoisomerase large subunit		4810	6633	-	DNA topoisomerase large subunit
6688	7851	-	serine hydroxymethyltransferase		6687	7850	-	serine hydroxymethyltransferase		6687	7850	-	serine hydroxymethyltransferase
7854	8057	-	hypothetical protein		7853	8056	-	hypothetical protein		7853	8056	-	hypothetical protein
8272	8508	-	hypothetical protein		8271	8648	-	hypothetical protein		8271	8507	-	hypothetical protein
8637	9182	-	hypothetical protein		8636	9181	-	hypothetical protein		8636	9181	-	hypothetical protein
9192	9419	-	hypothetical protein		9191	9418	-	hypothetical protein		9178	9417	-	hypothetical protein
9416	9634	-	hypothetical protein		9415	9633	-	hypothetical protein		9414	9632	-	hypothetical protein
9631	9873	-	hypothetical protein		9630	9872	-	hypothetical protein		9629	9919	-	hypothetical protein
9957	10172	-	modifier of suppressor tRNAs		9956	10171	-	modifier of suppressor tRNAs		9955	10170	-	modifier of suppressor tRNAs
10238	10510	-	hypothetical protein		10237	10509	-	hypothetical protein		10292	10768	-	hypothetical protein
10623	11099	-	hypothetical protein		10622	11098	-	hypothetical protein		10753	11142	-	hypothetical protein
11084	11287	-	hypothetical protein		11083	11472	-	hypothetical protein		11139	11327	-	hypothetical protein
11280	11396	+	hypothetical protein		11469	11714	-	hypothetical protein		11381	11602	-	hypothetical protein
11470	11715	-	hypothetical protein		11711	11911	-	hypothetical protein		11638	12303	-	exonuclease A
11712	11912	-	hypothetical protein		11968	12633	-	exonuclease A		12475	13794	-	DNA helicase
11969	12634	-	exonuclease A		12805	14124	-	DNA helicase		13797	14108	-	hypothetical protein
12806	14125	-	DNA helicase		14127	14438	-	hypothetical protein		14125	14304	-	hypothetical protein
14128	14439	-	hypothetical protein		14455	14634	-	hypothetical protein		14419	14562	-	hypothetical protein
14456	14635	-	hypothetical protein		14612	14746	-	hypothetical protein		14562	15080	-	dCTP pyrophosphatase
14613	14747	-	hypothetical protein		14749	14892	-	hypothetical protein		15140	15805	-	hypothetical protein
14750	14893	-	hypothetical protein		14892	15410	-	dCTP pyrophosphatase		15802	15972	-	hypothetical protein
14893	15411	-	dCTP pyrophosphatase		15470	16135	-	hypothetical protein		15962	16423	-	endonuclease
15471	16136	-	hypothetical protein		16132	16302	-	hypothetical protein		16519	17523	-	DNA primase
16133	16303	-	hypothetical protein		16292	16750	-	endonuclease		17564	17749	-	hypothetical protein
16293	16751	-	endonuclease		16846	17850	-	DNA primase		17784	19085	-	DNA primase/helicase
16847	17851	-	DNA primase		17891	18076	-	hypothetical protein		19121	19462	-	capsid and scaffold protein
17892	18077	-	hypothetical protein		18111	19412	-	DNA primase/helicase		19498	19620	-	hypothetical protein
18112	19413	-	DNA primase/helicase		19448	19789	-	capsid and scaffold protein		20066	20761	-	deoxycytidylate 5-hydroxymethyltransferase
19449	19790	-	capsid and scaffold protein		19825	19947	-	hypothetical protein		20771	21946	-	DNA polymerase
19827	20522	-	deoxycytidylate 5-hydroxymethyltransferase		20393	21088	-	deoxycytidylate 5-hydroxymethyltransferase		21996	23492	-	DNA polymerase
20532	21707	-	DNA polymerase		21098	22273	-	DNA polymerase		23536	23892	-	RegA
21757	23253	-	DNA polymerase		22323	23819	-	DNA polymerase		23902	24480	-	DNA polymerase clamp loader subunit
23297	23653	-	RegA		23863	24078	-	RegA		24477	25436	-	replication factor C small subunit
23663	24241	-	DNA polymerase clamp loader subunit		24229	24807	-	DNA polymerase clamp loader subunit		25508	26179	-	sliding clamp DNA polymerase accessory protein
24238	25197	-	replication factor C small subunit		24804	25763	-	replication factor C small subunit		26237	26590	-	RNA polymerase
25269	25940	-	sliding clamp DNA polymerase accessory protein		25835	26506	-	sliding clamp DNA polymerase accessory protein		26649	26837	-	hypothetical protein
25998	26351	-	RNA polymerase		26564	26917	-	RNA polymerase		26827	28539	-	recombination-related endonuclease
26413	26598	-	hypothetical protein		26979	27164	-	hypothetical protein		28536	29603	-	recombination-related endonuclease
26588	28300	-	recombination-related endonuclease		27154	28866	-	recombination-related endonuclease		29654	30046	-	hypothetical protein
28297	29364	-	recombination-related endonuclease		28863	29930	-	recombination-related endonuclease		30036	30194	-	hypothetical protein
29342	30091	-	hypothetical protein		29981	30373	-	hypothetical protein		30238	30756	-	RNA polymerase sigma factor for late transcription
30142	30534	-	hypothetical protein		30363	30521	-	hypothetical protein		31056	32495	-	hypothetical protein
30524	30682	-	hypothetical protein		30565	31083	-	RNA polymerase sigma factor for late transcription		32492	32998	-	hypothetical protein
30726	31244	-	RNA polymerase sigma factor for late transcription		31384	32823	-	hypothetical protein		33055	33309	-	hypothetical protein
31544	32983	-	hypothetical protein		32820	33326	-	hypothetical protein		33309	33776	-	hypothetical protein
32980	33486	-	hypothetical protein		33383	33637	-	hypothetical protein		33776	34132	-	hypothetical protein
33543	33797	-	hypothetical protein		33637	34104	-	hypothetical protein		34133	34495	-	hypothetical protein
33797	34264	-	hypothetical protein		34197	34331	+	hypothetical protein		34492	34830	-	hypothetical protein
34264	34620	-	hypothetical protein		34461	34823	-	hypothetical protein		34898	35689	-	hypothetical protein
34621	34983	-	hypothetical protein		34820	35158	-	hypothetical protein		35731	36318	-	hypothetical protein
34980	35318	-	hypothetical protein		35226	36014	-	hypothetical protein		36328	36678	-	hypothetical protein
35386	36177	-	hypothetical protein		36056	36643	-	hypothetical protein		36778	37053	-	glutaredoxin
36219	36806	-	hypothetical protein		36653	37003	-	hypothetical protein		37050	37349	-	hypothetical protein
36816	37166	-	hypothetical protein		37103	37378	-	glutaredoxin		37346	37657	-	thioredoxin
37266	37541	-	glutaredoxin		37375	37683	-	hypothetical protein		37851	38753	-	hypothetical protein
37538	37846	-	hypothetical protein		37680	37991	-	thioredoxin		38798	39016	-	hypothetical protein
37843	38154	-	thioredoxin		38185	39087	-	hypothetical protein		39030	39350	-	hypothetical protein
38348	39250	-	hypothetical protein		39132	39350	-	hypothetical protein		39430	41256	-	ribonucleotide reductase of class III (anaerobic) large subunit
39295	39513	-	hypothetical protein		39364	39684	-	hypothetical protein		41253	41726	-	endonuclease
39526	39849	-	hypothetical protein		39765	41591	-	ribonucleotide reductase of class III (anaerobic) large subunit		41756	42094	-	hypothetical protein
39926	41752	-	ribonucleotide reductase of class III (anaerobic) large subunit		41588	42061	-	endonuclease		42129	42392	-	hypothetical protein
41749	42222	-	endonuclease		42091	42498	-	hypothetical protein		42395	42601	-	hypothetical protein
42252	42590	-	hypothetical protein		42464	42733	-	hypothetical protein		42586	42861	-	hypothetical protein
42625	42894	-	hypothetical protein		42730	42936	-	hypothetical protein		42858	42971	-	hypothetical protein
42891	43097	-	hypothetical protein		42921	43196	-	hypothetical protein		43076	44530	-	nicotinamide phosphoribosyltransferase
43082	43357	-	hypothetical protein		43411	44865	-	nicotinamide phosphoribosyltransferase		44533	45036	-	hypothetical protein
43572	45026	-	nicotinamide phosphoribosyltransferase		44868	45371	-	hypothetical protein		45180	45326	-	hypothetical protein
45029	45565	-	hypothetical protein		45515	45661	-	hypothetical protein		45400	45864	-	hypothetical protein
45676	45822	-	hypothetical protein		45735	46436	-	hypothetical protein		46080	46376	-	hypothetical protein
45896	46597	-	hypothetical protein		46415	46711	-	hypothetical protein		46376	46699	-	hypothetical protein
46576	46872	-	hypothetical protein		46711	47034	-	hypothetical protein		46696	47007	-	hypothetical protein
46872	47195	-	hypothetical protein		47031	47342	-	hypothetical protein		47004	47249	-	hypothetical protein
47192	47503	-	hypothetical protein		47339	47584	-	hypothetical protein		47324	48298	-	thioredoxin
47500	47745	-	hypothetical protein		47659	48633	-	thioredoxin		48308	48814	-	hypothetical protein
47820	48794	-	thioredoxin		48643	49146	-	hypothetical protein		48811	49155	-	hypothetical protein
48804	49310	-	hypothetical protein		49146	49490	-	hypothetical protein		49228	50286	-	NadM family nicotinamide-nucleotide adenylyltransferase
49307	49651	-	hypothetical protein		49563	50621	-	NadM family nicotinamide-nucleotide adenylyltransferase		50291	50533	-	hypothetical protein
49724	50782	-	NadM family nicotinamide-nucleotide adenylyltransferase		50626	50868	-	hypothetical protein		50530	50898	-	hypothetical protein
50784	51029	-	hypothetical protein		50865	51233	-	hypothetical protein		50940	51323	-	hypothetical protein
51026	51394	-	hypothetical protein		51275	51658	-	hypothetical protein		51524	51841	-	hypothetical protein
51436	51819	-	hypothetical protein		51859	52176	-	hypothetical protein		51843	52043	-	hypothetical protein
52020	52337	-	hypothetical protein		52178	52378	-	hypothetical protein		52157	52537	-	hypothetical protein
52339	52566	-	hypothetical protein		52494	52874	-	hypothetical protein		52518	52802	-	lysis inhibition regulator
52656	53036	-	hypothetical protein		52855	53139	-	lysis inhibition regulator		52955	53269	-	hypothetical protein
53017	53301	-	lysis inhibition regulator		53292	53606	-	hypothetical protein		53465	54655	-	hypothetical protein
53454	53768	-	hypothetical protein		53590	53802	-	hypothetical protein		54655	54885	-	hypothetical protein
53752	53964	-	hypothetical protein		53802	54992	-	hypothetical protein		54895	55083	-	hypothetical protein
53964	55154	-	hypothetical protein		54992	55222	-	hypothetical protein		55158	55766	-	lipoprotein
55154	55384	-	hypothetical protein		55232	55420	-	hypothetical protein		55771	55989	-	hypothetical protein
55394	55582	-	hypothetical protein		55495	56103	-	lipoprotein		56043	56966	-	hypothetical protein
55657	56265	-	lipoprotein		56108	56326	-	hypothetical protein		56982	57245	-	hypothetical protein
56270	56488	-	hypothetical protein		56380	57303	-	hypothetical protein		57318	57893	-	thymidine kinase
56542	57465	-	hypothetical protein		57319	57582	-	hypothetical protein		57893	58366	-	hypothetical protein
57481	57744	-	hypothetical protein		57655	58230	-	thymidine kinase		58356	58688	-	hypothetical protein
57817	58392	-	thymidine kinase		58230	58703	-	hypothetical protein		58685	58882	-	hypothetical protein
58392	58865	-	hypothetical protein		58693	59025	-	hypothetical protein		58869	59357	-	hypothetical protein
58855	59166	-	hypothetical protein		59022	59219	-	hypothetical protein		59354	59794	-	hypothetical protein
59184	59381	-	hypothetical protein		59206	59694	-	hypothetical protein		59818	60045	-	hypothetical protein
59368	59856	-	hypothetical protein		59691	60131	-	hypothetical protein		60110	60529	-	hypothetical protein
59853	60293	-	hypothetical protein		60155	60382	-	hypothetical protein		60658	61107	-	endoribonuclease
60317	60544	-	hypothetical protein		60447	60866	-	hypothetical protein		61206	61433	-	hypothetical protein
60609	61028	-	hypothetical protein		60995	61444	-	endoribonuclease		61653	63365	-	ribonucleotide reductase of class Ia (aerobic) alpha subunit
61705	61932	-	hypothetical protein		61543	61770	-	hypothetical protein		63417	64415	-	ribonucleotide reductase of class Ia (aerobic) beta subunit
62152	63864	-	ribonucleotide reductase of class Ia (aerobic) alpha subunit		61990	63702	-	ribonucleotide reductase of class Ia (aerobic) alpha subunit		64425	64658	-	hypothetical protein
63916	64914	-	ribonucleotide reductase of class Ia (aerobic) beta subunit		63754	64752	-	ribonucleotide reductase of class Ia (aerobic) beta subunit		64755	64943	+	hypothetical protein
64924	65157	-	hypothetical protein		64762	64995	-	hypothetical protein		64932	65105	-	hypothetical protein
65254	65442	+	hypothetical protein		65092	65280	+	hypothetical protein		65193	65648	-	hypothetical protein
65431	65604	-	hypothetical protein		65269	65442	-	hypothetical protein		65713	65916	-	hypothetical protein
65690	66145	-	hypothetical protein		65528	65983	-	hypothetical protein		65927	66136	-	hypothetical protein
66210	66413	-	hypothetical protein		66048	66251	-	hypothetical protein		66157	66230	-	tRNA-Arg
66424	66633	-	hypothetical protein		66262	66471	-	hypothetical protein		66248	66697	-	hypothetical protein
66654	66727	-	tRNA-Arg		66492	66565	-	tRNA-Arg		66714	67082	-	pyruvate formate-lyase
66745	67194	-	hypothetical protein		66583	67032	-	hypothetical protein		67202	67273	-	tRNA-Met
67211	67579	-	pyruvate formate-lyase		67049	67417	-	pyruvate formate-lyase		67484	67557	-	tRNA-Met
67699	67770	-	tRNA-Met		67537	67608	-	tRNA-Met		67580	67652	-	tRNA-Asp
67981	68054	-	tRNA-Met		67819	67892	-	tRNA-Met		67729	67813	-	tRNA-Ser
68077	68149	-	tRNA-Asp		67915	67987	-	tRNA-Asp		67824	67896	-	tRNA-Ile
68226	68310	-	tRNA-Ser		68064	68148	-	tRNA-Ser		67902	67974	-	tRNA-Trp
68321	68393	-	tRNA-Ile		68159	68231	-	tRNA-Ile		68122	68298	-	hypothetical protein
68399	68471	-	tRNA-Trp		68237	68309	-	tRNA-Trp		68323	68395	-	tRNA-Thr
68619	68795	-	hypothetical protein		68457	68633	-	hypothetical protein		68397	68756	-	hypothetical protein
68823	68895	-	tRNA-Thr		68658	68730	-	tRNA-Thr		69040	69111	-	tRNA-Pro
69165	69238	-	tRNA-Pro		68732	69091	-	hypothetical protein		69390	69462	-	tRNA-His
69483	69722	-	hypothetical protein		69373	69446	-	tRNA-Pro		69586	69658	-	tRNA-Lys
69835	69907	-	tRNA-His		69691	69930	-	hypothetical protein		69709	69788	-	tRNA-Tyr
70031	70103	-	tRNA-Lys		70042	70114	-	tRNA-His		69807	69879	-	tRNA-Asn
70164	70243	-	tRNA-Tyr		70238	70310	-	tRNA-Lys		69963	70047	-	tRNA-Phe
70262	70334	-	tRNA-Asn		70917	70996	-	tRNA-Tyr		70121	70211	-	tRNA-Ser
70418	70502	-	tRNA-Phe		71013	71095	-	tRNA-Asn		70405	70485	-	tRNA-Leu
70576	70666	-	tRNA-Ser		71177	71261	-	tRNA-Phe		70808	71248	-	hypothetical protein
70860	70940	-	tRNA-Leu		71335	71425	-	tRNA-Ser		71249	71494	-	hypothetical protein
71281	71721	-	hypothetical protein		71619	71699	-	tRNA-Leu		71491	71910	-	hypothetical protein
71722	71967	-	hypothetical protein		72022	72462	-	hypothetical protein		71923	72135	-	hypothetical protein
71964	72383	-	hypothetical protein		72463	72696	-	hypothetical protein		72200	72460	-	hypothetical protein
72396	72608	-	hypothetical protein		72693	73112	-	hypothetical protein		72460	72957	-	hypothetical protein
72673	72933	-	hypothetical protein		73125	73337	-	hypothetical protein		72964	73230	-	hypothetical protein
72933	73430	-	hypothetical protein		73402	73662	-	hypothetical protein		73481	73702	-	hypothetical protein
73437	73703	-	hypothetical protein		73662	74159	-	hypothetical protein		73731	73985	-	putative zinc-finger containing protein
73954	74175	-	hypothetical protein		74166	74432	-	hypothetical protein		74078	74506	-	hypothetical protein
74204	74458	-	putative zinc-finger containing protein		74683	74904	-	hypothetical protein		74506	74742	-	tail fibers chaperone
74552	74980	-	hypothetical protein		74933	75187	-	putative zinc-finger containing protein		74756	75430	-	deoxynucleotide monophosphate kinase
74980	75216	-	tail fibers chaperone		75280	75708	-	hypothetical protein		75433	75960	-	tail completion protein
75230	75904	-	deoxynucleotide monophosphate kinase		75708	75944	-	tail fibers chaperone		76146	76952	-	DNA end protector during packaging protein
75906	76433	-	tail completion protein		75958	76632	-	deoxynucleotide monophosphate kinase		76952	77404	-	head completion protein
76610	77416	-	DNA end protector during packaging protein		76634	77161	-	tail completion protein		77404	77898	-	hypothetical protein
77416	77868	-	head completion protein		77347	78153	-	DNA end protector during packaging protein		77902	79704	-	baseplate hub protein
77868	78362	-	hypothetical protein		78153	78605	-	head completion protein		79710	80249	-	baseplate wedge subunit
78366	80168	-	baseplate hub protein		78605	78862	-	hypothetical protein		80319	80612	+	phospholipase
80174	80713	-	baseplate wedge subunit		79103	80905	-	baseplate hub protein		80609	82492	+	baseplate wedge subunit
80783	81076	+	phospholipase		80911	81450	-	baseplate wedge subunit		82524	85583	+	baseplate wedge subunit
81073	82956	+	baseplate wedge subunit		81520	81813	+	phospholipase		85576	86562	+	baseplate wedge subunit
82988	86047	+	baseplate wedge subunit		81810	83693	+	baseplate wedge subunit		86572	87429	+	baseplate wedge tail fiber connector
86040	87026	+	baseplate wedge subunit		83725	86784	+	baseplate wedge subunit		87429	89243	+	baseplate wedge subunit and tail pin
87036	87893	+	baseplate wedge tail fiber connector		86777	87763	+	baseplate wedge subunit		89243	89905	+	baseplate wedge subunit and tail pin
87893	89707	+	baseplate wedge subunit and tail pin		87773	88630	+	baseplate wedge tail fiber connector		89905	91305	+	tail fibers
89707	90369	+	baseplate wedge subunit and tail pin		88630	90444	+	baseplate wedge subunit and tail pin		91302	93065	+	neck whiskers
90369	91769	+	tail fibers		90444	91106	+	baseplate wedge subunit and tail pin		93226	94149	+	head completion, neck hetero-dimeric protein
91766	93529	+	neck whiskers		91106	92506	+	tail fibers		94156	94914	+	head completion, neck hetero-dimeric protein
93690	94613	+	head completion, neck hetero-dimeric protein		92503	94266	+	neck whiskers		94917	95735	+	proximal tail sheath stabilization protein
94620	95378	+	head completion, neck hetero-dimeric protein		94427	95350	+	head completion, neck hetero-dimeric protein		95739	96203	+	terminase small subunit
95381	96199	+	proximal tail sheath stabilization protein		95357	96115	+	head completion, neck hetero-dimeric protein		96203	98044	+	terminase large subunit
96203	96667	+	terminase small subunit		96118	96936	+	proximal tail sheath stabilization protein		98104	100095	+	tail sheath monomer
96667	98508	+	terminase large subunit		96940	97404	+	terminase small subunit		100149	100637	+	tail fibers
98568	100559	+	tail sheath monomer		97404	99245	+	terminase large subunit		100681	102231	+	portal vertex of the head
100613	101101	+	tail fibers		99305	101296	+	tail sheath monomer		102232	102441	+	prohead core protein
101145	102695	+	portal vertex of the head		101350	101838	+	tail fibers		102442	102864	+	capsid and scaffold protein
102696	102905	+	prohead core protein		101882	103432	+	portal vertex of the head		102864	103496	+	prohead assembly (scaffolding) protein
102906	103328	+	capsid and scaffold protein		103433	103642	+	prohead core protein		103506	104330	+	prohead assembly (scaffolding) protein
103328	103960	+	prohead assembly (scaffolding) protein		103643	104065	+	capsid and scaffold protein		104352	105941	+	major capsid protein
103970	104794	+	prohead assembly (scaffolding) protein		104065	104697	+	prohead assembly (scaffolding) protein		106020	106307	+	hypothetical protein
104816	106405	+	major capsid protein		104707	105531	+	prohead assembly (scaffolding) protein		106318	107184	+	hypothetical protein
106484	106771	+	hypothetical protein		105553	107142	+	major capsid protein		107196	108428	+	capsid vertex protein
106782	107648	+	hypothetical protein		107221	107508	+	hypothetical protein		108477	108845	-	hypothetical protein
107660	108892	+	capsid vertex protein		107519	108385	+	hypothetical protein		108842	109366	-	postulated decoy of host sigma70 or sigmaS
108941	109309	-	hypothetical protein		108397	109629	+	capsid vertex protein		109434	109742	-	hypothetical protein
109306	109830	-	postulated decoy of host sigma70 or sigmaS		109678	110046	-	hypothetical protein		109742	110209	-	guanosine-3',5'-bis(Diphosphate) 3'-pyrophosphohydrolase
109898	110206	-	hypothetical protein		110043	110567	-	postulated decoy of host sigma70 or sigmaS		110209	110448	-	hypothetical protein
110206	110673	-	guanosine-3',5'-bis(Diphosphate) 3'-pyrophosphohydrolase		110635	110943	-	hypothetical protein		110454	110792	-	hypothetical protein
110673	110912	-	hypothetical protein		110943	111410	-	guanosine-3',5'-bis(Diphosphate) 3'-pyrophosphohydrolase		110852	111613	-	hypothetical protein
110918	111256	-	hypothetical protein		111410	111649	-	hypothetical protein		111800	112342	-	capsid and scaffold protein
111316	112077	-	hypothetical protein		111655	111993	-	hypothetical protein		112382	113116	-	protein inh
112264	112806	-	capsid and scaffold protein		112053	112814	-	hypothetical protein		113171	114652	+	DNA helicase
112846	113580	-	protein inh		113001	113543	-	capsid and scaffold protein		114662	114892	+	DNA helicase
113635	115116	+	DNA helicase		113583	114317	-	protein inh		114927	115103	-	hypothetical protein
115126	115356	+	DNA helicase		114372	115853	+	DNA helicase		115106	115576	-	hypothetical protein
115570	116040	-	hypothetical protein		115863	116093	+	DNA helicase		115885	116268	-	baseplate wedge subunit
116349	116732	-	baseplate wedge subunit		116307	116777	-	hypothetical protein		116265	116879	-	baseplate hub assembly chaperone
116729	117343	-	baseplate hub assembly chaperone		117086	117469	-	baseplate wedge subunit		116926	117672	+	baseplate protein
117390	118136	+	baseplate protein		117466	118080	-	baseplate hub assembly chaperone		117672	118787	+	baseplate hub protein
118136	119251	+	baseplate hub protein		118127	118873	+	baseplate protein		118784	119311	+	baseplate hub protein
119248	119775	+	baseplate hub protein		118873	119988	+	baseplate hub protein		119321	121021	+	baseplate hub protein
119785	121485	+	baseplate hub protein		119985	120512	+	baseplate hub protein		121018	122046	+	baseplate tail tube cap
121482	122510	+	baseplate tail tube cap		120522	122222	+	baseplate hub protein		122048	122905	+	baseplate tail tube initiator
122512	123369	+	baseplate tail tube initiator		122219	123247	+	baseplate tail tube cap		122933	124861	-	RNA polymerase-ADP-ribosyltransferase
123397	125325	-	RNA polymerase-ADP-ribosyltransferase		123249	124106	+	baseplate tail tube initiator		124891	126810	-	RNA polymerase-ADP-ribosyltransferase
125355	127274	-	RNA polymerase-ADP-ribosyltransferase		124134	126062	-	RNA polymerase-ADP-ribosyltransferase		126842	127801	-	hypothetical protein
127306	128265	-	hypothetical protein		126092	128011	-	RNA polymerase-ADP-ribosyltransferase		127844	128110	-	hypothetical protein
128308	128574	-	hypothetical protein		128043	129002	-	hypothetical protein		128213	129718	-	DNA ligase
128677	130182	-	DNA ligase		129045	129311	-	hypothetical protein		129715	130419	-	hypothetical protein
130179	130883	-	hypothetical protein		129413	130918	-	DNA ligase		130488	131198	-	hypothetical protein
130952	131662	-	hypothetical protein		130915	131619	-	hypothetical protein		131270	131461	-	hypothetical protein
131734	131925	-	hypothetical protein		131687	132397	-	hypothetical protein		131492	131830	-	head assembly chaperone
131956	132294	-	head assembly chaperone		132470	132661	-	hypothetical protein		131892	132416	-	tail fibers
132356	132880	-	tail fibers		132692	133030	-	head assembly chaperone		132426	132986	-	hypothetical protein
132890	133450	-	hypothetical protein		133092	133616	-	tail fibers		132983	133297	-	hypothetical protein
133447	133761	-	hypothetical protein		133626	134186	-	hypothetical protein		133355	133873	-	dCMP deaminase
133819	134337	-	dCMP deaminase		134183	134497	-	hypothetical protein		133873	134103	-	hypothetical protein
134337	134567	-	hypothetical protein		134555	135073	-	dCMP deaminase		134213	135100	-	3'-phosphatase, 5'-polynucleotide kinase
134676	135563	-	3'-phosphatase, 5'-polynucleotide kinase		135073	135303	-	hypothetical protein		135097	135345	-	hypothetical protein
135560	135808	-	hypothetical protein		135413	136300	-	3'-phosphatase, 5'-polynucleotide kinase		135342	135659	-	hypothetical protein
135805	136068	-	hypothetical protein		136297	136545	-	hypothetical protein		135616	136152	-	transcription terminator
136079	136615	-	transcription terminator		136542	136805	-	hypothetical protein		136230	137381	-	RNA ligase
136693	137844	-	RNA ligase		136816	137352	-	transcription terminator		137378	137794	-	endonuclease
137841	138257	-	endonuclease		137430	138581	-	RNA ligase		138087	138926	-	thymidylate synthase
138550	139389	-	thymidylate synthase		138578	138994	-	endonuclease		138923	139477	-	dihydrofolate reductase
139386	139679	-	dihydrofolate reductase		139287	140126	-	thymidylate synthase		139474	139707	-	hypothetical protein
139690	139941	-	dihydrofolate reductase		140123	140677	-	dihydrofolate reductase		139709	140809	-	hypothetical protein
140173	141273	-	hypothetical protein		140909	142009	-	hypothetical protein		140820	140978	-	hypothetical protein
141284	141442	-	hypothetical protein		142020	142178	-	hypothetical protein		141099	141221	-	hypothetical protein
141445	141684	-	hypothetical protein		142181	142420	-	hypothetical protein		141265	141654	-	hypothetical protein
141728	142117	-	hypothetical protein		142464	142853	-	hypothetical protein		141665	141898	-	hypothetical protein
142128	142361	-	hypothetical protein		142864	143097	-	hypothetical protein		142014	142901	-	single stranded DNA-binding protein
142477	143364	-	single stranded DNA-binding protein		143213	144100	-	single stranded DNA-binding protein		142972	143571	-	DNA helicase loader
143435	144034	-	DNA helicase loader		144171	144770	-	DNA helicase loader		143640	143897	-	transcriptional regulator
144103	144360	-	transcriptional regulator		144839	145096	-	transcriptional regulator		143897	144184	-	double-stranded DNA binding protein
144360	144647	-	double-stranded DNA binding protein		145096	145383	-	double-stranded DNA binding protein		144194	145117	-	ribonuclease H
144657	145580	-	ribonuclease H		145393	146316	-	ribonuclease H		145192	148860	+	long tail fiber proximal subunit
145655	149323	+	long tail fiber proximal subunit		146391	150059	+	long tail fiber proximal subunit		148870	150003	+	tail fiber protein
149333	150466	+	tail fiber protein		150069	151202	+	tail fiber protein		150292	154551	+	tail fiber protein
150755	155014	+	tail fiber protein		151490	155749	+	tail fiber protein		154588	155280	+	hypothetical protein
155420	155743	+	hypothetical protein		156020	156490	+	hypothetical protein		155290	155784	+	baseplate hub protein
155753	156247	+	baseplate hub protein		156500	156994	+	baseplate hub protein		155856	156521	+	holin
156319	156984	+	holin		157066	157731	+	holin		156565	156825	-	hypothetical protein
157028	157288	-	hypothetical protein		157775	158035	-	hypothetical protein		156835	157107	-	anti-sigma factor
157298	157570	-	anti-sigma factor		158045	158317	-	anti-sigma factor		157457	157576	-	hypothetical protein
157920	158057	-	hypothetical protein		158667	158786	-	hypothetical protein		157584	157775	-	hypothetical protein
158065	158256	-	hypothetical protein		158794	158985	-	hypothetical protein		157827	158159	-	hypothetical protein
158308	158640	-	hypothetical protein		159037	159369	-	hypothetical protein		158301	159278	-	thioredoxin
158782	159759	-	thioredoxin		159511	160488	-	thioredoxin		159378	159767	-	hypothetical protein
159859	160248	-	hypothetical protein		160588	160977	-	hypothetical protein		159777	160214	-	hypothetical protein
160258	160695	-	hypothetical protein		160987	161424	-	hypothetical protein		160316	162703	-	hypothetical protein
160797	163184	-	hypothetical protein		161525	163912	-	hypothetical protein		162773	164296	-	putative sodium-dependent galactose transporter
163254	164777	-	putative sodium-dependent galactose transporter		163982	165505	-	putative sodium-dependent galactose transporter		164363	165016	-	transcriptional regulator of middle promoters
164844	165497	-	transcriptional regulator of middle promoters		165572	166225	-	transcriptional regulator of middle promoters		165199	165435	-	hypothetical protein
165681	165914	-	hypothetical protein		166408	166644	-	hypothetical protein		165432	165740	-	hypothetical protein
165911	166219	-	hypothetical protein		166641	166949	-	hypothetical protein		165750	166328	-	hypothetical protein
166229	166807	-	hypothetical protein		166959	167537	-	hypothetical protein		166393	166635	-	hypothetical protein
166872	167114	-	hypothetical protein		167602	167844	-	hypothetical protein		166768	168435	-	DNA topoisomerase
167247	168914	-	DNA topoisomerase		167979	169646	-	DNA topoisomerase		168445	168882	-	nucleoid disruption protein
168924	169361	-	nucleoid disruption protein		169656	170093	-	nucleoid disruption protein		168896	169156	-	hypothetical protein
169375	169635	-	hypothetical protein		170107	170268	-	hypothetical protein		169156	169413	-	hypothetical protein
169635	169892	-	hypothetical protein		170368	170625	-	hypothetical protein		169471	169719	-	hypothetical protein
169950	170201	-	hypothetical protein		170934	171620	-	hypothetical protein		169719	170405	-	hypothetical protein
170201	170422	-	hypothetical protein		171687	171911	-	hypothetical protein		170473	170697	-	hypothetical protein
170387	170824	+	hypothetical protein		171908	172114	-	hypothetical protein		170694	170900	-	hypothetical protein
170954	171178	-	hypothetical protein		172167	172820	-	hypothetical protein		170953	171606	-	hypothetical protein
171175	171381	-	hypothetical protein		172817	173107	-	hypothetical protein		171603	171893	-	hypothetical protein
171434	172087	-	hypothetical protein		173153	174286	-	lysis inhibitor		171939	173072	-	lysis inhibitor
172084	172374	-	hypothetical protein
172420	173553	-	lysis inhibitor
