# Supplementary material for: Characterization and diversity of phages infecting Aeromonas salmonicida subsp. salmonicida
Source: Sci Rep. 2017 Aug 1;7:7054. doi: 10.1038/s41598-017-07401-7 (PMC5539321; doi:10.1038/s41598-017-07401-7)
Supplement: Supplementary file 4 — Table S3 [file 41598_2017_7401_MOESM4_ESM.xlsx]

## Sheet: Sheet1
Isolate	Infected fish	Region	Fish age
Aeromonas salmonicida 01-B516	BT	Quebec	-			BT = Brook trout (Salvelinus fontinalis)
Aeromonas salmonicida 07-9324	BT	Quebec	-			AS = Atlantic salmon (Salmo salar)
Aeromonas salmonicida 07-7346	AS	Quebec	-			RT = Rainbow trout (Oncorhynchus mykiss)
Aeromonas salmonicida 08-2647	BT	Quebec	-			Btr = Brown trout (Salmo trutta)
Aeromonas salmonicida 09-0167	AS	Quebec	-			LF = Lumpfish (Cyclopterus lumpus)
Aeromonas salmonicida 07-7287	BT	Quebec	-			AC = Artic char (Salvelinus alpinus)
Aeromonas salmonicida 08-2783	BT	Quebec	-			PS = Pumpkinseed (Lepomis gibbosus)
Aeromonas salmonicida 5704-3	BT	Quebec	-			Tu= Turbot (Scophthalmus maximus)
Aeromonas salmonicida m17524-09	BT	Quebec	0 +
Aeromonas salmonicida m14349-09	AS	Quebec	-
Aeromonas salmonicida m23281-09	BT	Quebec	2 +
Aeromonas salmonicida m23067-09	BT	Quebec	0 +
Aeromonas salmonicida m19438-09	BT	Quebec	2 +
Aeromonas salmonicida m11743-09	BT	Quebec	0 +
Aeromonas salmonicida m9906-09	BT	Quebec	0 +
Aeromonas salmonicida m9954-10	BT	Quebec	2
Aeromonas salmonicida m8029-10	BT	Quebec	2
Aeromonas salmonicida M16474-11	BT	Quebec	0 +
Aeromonas salmonicida M19878-11	BT	Quebec	0 +
Aeromonas salmonicida M13460-11	BT	Quebec	1 +
Aeromonas salmonicida M15879-11	BT	Quebec	0 +
Aeromonas salmonicida M17053-11	BT	Quebec	0 +
Aeromonas salmonicida M15878-11	RT	Quebec	1 +
Aeromonas salmonicida M13182-11	AS	Quebec	0 +
Aeromonas salmonicida M15576-11	Btr	Quebec	0 +
Aeromonas salmonicida M22710-11	BT	Quebec	2 +
Aeromonas salmonicida M18076-11	LF	Quebec	2 +
Aeromonas salmonicida M23911-11	BT	Quebec	-
Aeromonas salmonicida M12357-12	BT	Quebec	1 +
Aeromonas salmonicida M12976-12	BT	Quebec	1 +
Aeromonas salmonicida M10745-12	TB	Quebec	1 +
Aeromonas salmonicida M17930-12	BT	Quebec	0 +
Aeromonas salmonicida M12418-12	BT	Quebec	1 +
Aeromonas salmonicida M21368-12	BT	Quebec	1 +
Aeromonas salmonicida M13050-12	BT	Quebec	1 +
Aeromonas salmonicida M24783-12	BT	-	2 +
Aeromonas salmonicida M13566-12	BT	Quebec	0 +
Aeromonas salmonicida M14404-12	AS	Quebec	0 +
Aeromonas salmonicida SHY13-162	BT	Quebec	1+
Aeromonas salmonicida SHY13-574	BT	Quebec	1+
Aeromonas salmonicida SHY13-2257	BT	Quebec	0+
Aeromonas salmonicida SHY13-2317	BT	Quebec	0+
Aeromonas salmonicida SHY13-2534	AS	Quebec	0+
Aeromonas salmonicida SHY13-2627	BT	Quebec	1+
Aeromonas salmonicida SHY13-2630	BT	Quebec	0+
Aeromonas salmonicida SHY13-2825	BT	Quebec	0+
Aeromonas salmonicida SHY13-2873	BT	Quebec	1+
Aeromonas salmonicida SHY13-3101	BT	Quebec	1+
Aeromonas salmonicida SHY13-3795	BT	Quebec	-
Aeromonas salmonicida HER1085	Trout	Norway	-
Aeromonas salmonicida A449	Btr	France	-
Aeromonas salmonicida JF2267	AC	Swiss	-
Aeromonas salmonicida RS1752	PS	Ontario	-
Aeromonas salmonicida JF2506	AS	Norway	-
Aeromonas salmonicida JF2507	AS	Scotland	-
Aeromonas salmonicida JF3224	Btr	Swiss	-
Aeromonas salmonicida JF3517	Tu	Norway	-
Aeromonas salmonicida RS530	AS	England	-
Aeromonas salmonicida JF3791	AC	Swiss	-
Aeromonas salmonicida Y47	-	India	-
Aeromonas salmonicida Y567	-	India	-
Aeromonas salmonicida Y577	-	India	-
Aeromonas salmonicida subsp. pectinolytica 34mel	-	Argentina	-
Aeromonas salmonicida subsp. smithia JF4097	AC	Austria	-
Aeromonas salmonicida subsp. masoucida NBRC 13784	-	Japan	-
